# Supplementary material for: Peptipedia v2.0: a peptide sequence database and user-friendly web platform. A major update
Source: Database (Oxford). 2024 Nov 8;2024:baae113. doi: 10.1093/database/baae113 (PMC11734279; doi:10.1093/database/baae113)
Supplement: baae113_Supp [file baae113_supp.zip]

Archive with 1 entries (1 files):
- suppl_data/gcabas_et_al_SI.pdf
